# Supplementary material for: Dendritic Cells or Macrophages? The Microenvironment of Human Clear Cell Renal Cell Carcinoma Imprints a Mosaic Myeloid Subtype Associated with Patient Survival
Source: Cells. 2022 Oct 19;11(20):3289. doi: 10.3390/cells11203289 (PMC9600747; doi:10.3390/cells11203289)
Supplement: Supplementary file 1 [file cells-11-03289-s001.zip]

Archive with 3 entries (3 files):
- ercDC_cells submission_supplemental information.pdf
- ercDC_cells submission_Table S10.pdf
- ercDC_cells submission_Table S11.pdf
